# Supplementary material for: Insights on Cancer Cell Inhibition, Subcellular Activities, and Kinase Profile of Phenylacetamides Pending 1H-Imidazol-5-One Variants
Source: Front Pharmacol. 2022 Jan 5;12:794325. doi: 10.3389/fphar.2021.794325 (PMC8766756; doi:10.3389/fphar.2021.794325)
Supplement: Supplementary file 1 [file DataSheet2.xls]

## Sheet: Shapes
Membrane	Antibody	Spot name/membrane	Box	Signal	Normalized to HK		Signal	Total	Area	Bkgnd.	Type	Conc. Std.	Concentration
Ctrl	HK (top left)	G1,G2	00001	4107.24	3982.53		4107.24	4714.74	270	2.25	Signal	#NUM!	#NUM!
KAC3	HK (top left)	G1,G2	00002	3551.75	3410.5		3551.75	4220	297	2.25	Signal	#NUM!	#NUM!
KAC12	HK (top left)	G1,G2	00003	3521.77	3615.34		3521.77	4190.02	297	2.25	Signal	#NUM!	#NUM!
KIM161	HK (top left)	G1,G2	00004	3399.76	3513.47		3399.76	4068.01	297	2.25	Signal	#NUM!	#NUM!
Ctrl	HK (top right)	A1, A2	00005	3857.82	3982.53		3857.82	4465.32	270	2.25	Signal	#NUM!	#NUM!
KAC3	HK (top right)	A1, A2	00006	3269.26	3410.5		3269.26	3876.76	270	2.25	Signal	#NUM!	#NUM!
KAC12	HK (top right)	A1, A2	00007	3708.91	3615.34		3708.91	4316.41	270	2.25	Signal	#NUM!	#NUM!
KIM161	HK (top right)	A1, A2	00008	3627.18	3513.47		3627.18	4234.68	270	2.25	Signal	#NUM!	#NUM!
Ctrl	CREB	C3, C4	00009	255.02	0.0640345	640.345	255.02	639.77	171	2.25	Signal	#NUM!	#NUM!
KAC3	CREB	C3, C4	00010	42.0098	0.0123178	123.178	42.0098	426.76	171	2.25	Signal	#NUM!	#NUM!
KAC12	CREB	C3, C4	00011	246.721	0.0682428	682.428	246.721	631.471	171	2.25	Signal	#NUM!	#NUM!
KIM161	CREB	C3, C4	00012	142.449	0.0405437	405.437	142.449	527.199	171	2.25	Signal	#NUM!	#NUM!
Ctrl	ERK1/2	A5, A6	00013	71.2422	0.0178887	178.887	71.2422	455.992	171	2.25	Signal	#NUM!	#NUM!
KAC3	ERK1/2	A5, A6	00014	0	0	0	0	384.75	171	2.25	Signal	#NUM!	#NUM!
KAC12	ERK1/2	A5, A6	00015	0.380859	0.000105345	1.05345	0.380859	385.131	171	2.25	Signal	#NUM!	#NUM!
KIM161	ERK1/2	A5, A6	00016	0	0	0	0	384.75	171	2.25	Signal	#NUM!	#NUM!
Ctrl	JNK 1/2/3	A7, A8	00017	16.8594	0.00423333	42.3333	16.8594	401.609	171	2.25	Signal	#NUM!	#NUM!
KAC3	JNK 1/2/3	A7, A8	00018	0.580078	0.000170086	1.70086	0.580078	385.33	171	2.25	Signal	#NUM!	#NUM!
KAC12	JNK 1/2/3	A7, A8	00019	7.55859	0.0020907	20.907	7.55859	392.309	171	2.25	Signal	#NUM!	#NUM!
KIM161	JNK 1/2/3	A7, A8	00020	11.0117	0.00313414	31.3414	11.0117	395.762	171	2.25	Signal	#NUM!	#NUM!
Ctrl	GSK-3α/β	A9, A10	00021	31.7422	0.00797036	79.7036	31.7422	375.992	153	2.25	Signal	#NUM!	#NUM!
KAC3	GSK-3α/β	A9, A10	00022	4.46484	0.00130915	13.0915	4.46484	348.715	153	2.25	Signal	#NUM!	#NUM!
KAC12	GSK-3α/β	A9, A10	00023	37.1094	0.0102644	102.644	37.1094	381.359	153	2.25	Signal	#NUM!	#NUM!
KIM161	GSK-3α/β	A9, A10	00024	0	0	0	0	344.25	153	2.25	Signal	#NUM!	#NUM!
Ctrl	AMPKα1	B7, B8	00025	26.9922	0.00677765	67.7765	26.9922	350.992	144	2.25	Signal	#NUM!	#NUM!
KAC3	AMPKα1	B7, B8	00026	0.0878906	2.57706e-05	0.257706	0.0878906	324.088	144	2.25	Signal	#NUM!	#NUM!
KAC12	AMPKα1	B7, B8	00027	21.332	0.00590043	59.0043	21.332	345.332	144	2.25	Signal	#NUM!	#NUM!
KIM161	AMPKα1	B7, B8	00028	6.64258	0.0018906	18.906	6.64258	312.643	136	2.25	Signal	#NUM!	#NUM!
Ctrl	HSP27	C5, C6	00029	19.2031	0.00482184	48.2184	19.2031	255.453	105	2.25	Signal	#NUM!	#NUM!
KAC3	HSP27	C5, C6	00030	0	0	0	0	236.25	105	2.25	Signal	#NUM!	#NUM!
KAC12	HSP27	C5, C6	00031	1.33984	0.0003706	3.706	1.33984	237.59	105	2.25	Signal	#NUM!	#NUM!
KIM161	HSP27	C5, C6	00032	0	0	0	0	236.25	105	2.25	Signal	#NUM!	#NUM!
Ctrl	STAT2	D7, D8	00033	11.6719	0.00293077	29.3077	11.6719	247.922	105	2.25	Signal	#NUM!	#NUM!
KAC3	STAT2	D7, D8	00034	0.792969	0.000232508	2.32508	0.792969	237.043	105	2.25	Signal	#NUM!	#NUM!
KAC12	STAT2	D7, D8	00035	0	0	0	0	236.25	105	2.25	Signal	#NUM!	#NUM!
KIM161	STAT2	D7, D8	00036	0	0	0	0	236.25	105	2.25	Signal	#NUM!	#NUM!
Ctrl	Chk-2	F3, F4	00037	0.0585938	1.47127e-05	0.147127	0.0585938	236.309	105	2.25	Signal	#NUM!	#NUM!
KAC3	Chk-2	F3, F4	00038	11.834	0.00346986	34.6986	11.834	248.084	105	2.25	Signal	#NUM!	#NUM!
KAC12	Chk-2	F3, F4	00039	0.888672	0.000245806	2.45806	0.888672	237.139	105	2.25	Signal	#NUM!	#NUM!
KIM161	Chk-2	F3, F4	00040	32.0605	0.00912504	91.2504	32.0605	268.311	105	2.25	Signal	#NUM!	#NUM!
Ctrl	HK (bottom Rt)	A17, A18	00041	4269	4269		4269	4986.75	319	2.25	Signal	#NUM!	#NUM!
KAC3	HK (bottom Rt)	A17, A18	00042	4119.95	4119.95		4119.95	4837.7	319	2.25	Signal	#NUM!	#NUM!
KAC12	HK (bottom Rt)	A17, A18	00043	3902.68	3902.68		3902.68	4620.43	319	2.25	Signal	#NUM!	#NUM!
KIM161	HK (bottom Rt)	A17, A18	00044	3970.27	3970.27		3970.27	4688.02	319	2.25	Signal	#NUM!	#NUM!
Ctrl	C-Jun	C15, C16	00045	419	0.0981495	981.495	419	1136.75	319	2.25	Signal	#NUM!	#NUM!
KAC3	C-Jun	C15, C16	00046	260.41	0.0632072	632.072	260.41	978.16	319	2.25	Signal	#NUM!	#NUM!
KAC12	C-Jun	C15, C16	00047	706.896	0.181131	1811.31	706.896	1424.65	319	2.25	Signal	#NUM!	#NUM!
KIM161	C-Jun	C15, C16	00048	451.197	0.113644	1136.44	451.197	1168.95	319	2.25	Signal	#NUM!	#NUM!
Ctrl	HSP60	G11, G12	00049	135.734	0.0317954	317.954	135.734	641.984	225	2.25	Signal	#NUM!	#NUM!
KAC3	HSP60	G11, G12	00050	83.9121	0.0203673	203.673	83.9121	590.162	225	2.25	Signal	#NUM!	#NUM!
KAC12	HSP60	G11, G12	00051	161.557	0.0413963	413.963	161.557	667.807	225	2.25	Signal	#NUM!	#NUM!
KIM161	HSP60	G11, G12	00052	90.1953	0.0227177	227.177	90.1953	596.445	225	2.25	Signal	#NUM!	#NUM!
Ctrl	AKT 1/2/3	B11, B12	00053	0.0800781	1.87581e-05	0.187581	0.0800781	506.33	225	2.25	Signal	#NUM!	#NUM!
KAC3	AKT 1/2/3	B11, B12	00054	3.14062	0.000762297	7.62297	3.14062	509.391	225	2.25	Signal	#NUM!	#NUM!
KAC12	AKT 1/2/3	B11, B12	00055	8.69922	0.00222904	22.2904	8.69922	514.949	225	2.25	Signal	#NUM!	#NUM!
KIM161	AKT 1/2/3	B11, B12	00056	0	0	0	0	506.25	225	2.25	Signal	#NUM!	#NUM!

## Sheet: Analysis
Protein		Normalized x10K	% Ctrl				% Ctrl
CREB	Ctrl	640.345	100		CREB	Ctrl	100
	KAC3	123.178	19.2361			KAC3	19.2361
	KAC12	682.428	106.572			KAC12	106.572
	KIM161	405.437	63.3154			KIM161	63.3154
ERK1/2	Ctrl	178.887	100		ERK1/2	Ctrl	100
	KAC3	0	0			KAC3	0
	KAC12	1.05345	0.588895			KAC12	0.588895
	KIM161	0	0			KIM161	0
JNK 1/2/3	Ctrl	42.3333	100		JNK 1/2/3	Ctrl	100
	KAC3	1.70086	4.01778			KAC3	4.01778
	KAC12	20.907	49.3867			KAC12	49.3867
	KIM161	31.3414	74.0349			KIM161	74.0349
GSK-3α/β	Ctrl	79.7036	100		GSK-3α/β	Ctrl	100
	KAC3	13.0915	16.4252			KAC3	16.4252
	KAC12	102.644	128.783			KAC12	128.783
	KIM161	0	0			KIM161	0
AMPKα1	Ctrl	67.7765	100		AMPKα1	Ctrl	100
	KAC3	0.257706	0.380229			KAC3	0.380229
	KAC12	59.0043	87.0571			KAC12	87.0571
	KIM161	18.906	27.8947			KIM161	27.8947
HSP27	Ctrl	48.2184	100		HSP27	Ctrl	100
	KAC3	0	0			KAC3	0
	KAC12	3.706	7.68586			KAC12	7.68586
	KIM161	0	0			KIM161	0
STAT2	Ctrl	29.3077	100		STAT2	Ctrl	100
	KAC3	2.32508	7.93334			KAC3	7.93334
	KAC12	0	0			KAC12	0
	KIM161	0	0			KIM161	0
Chk-2	Ctrl	0.147127	100		C-Jun	Ctrl	100
	KAC3	34.6986	23584.2			KAC3	64.3989
	KAC12	2.45806	1670.71			KAC12	184.546
	KIM161	91.2504	62021.5			KIM161	115.787
C-Jun	Ctrl	981.495	100		HSP60	Ctrl	100
	KAC3	632.072	64.3989			KAC3	64.0574
	KAC12	1811.31	184.546			KAC12	130.196
	KIM161	1136.44	115.787			KIM161	71.4497
HSP60	Ctrl	317.954	100
	KAC3	203.673	64.0574
	KAC12	413.963	130.196
	KIM161	227.177	71.4497
AKT 1/2/3	Ctrl	0.187581	100
	KAC3	7.62297	4063.84
	KAC12	22.2904	11883.1
	KIM161	0	0
AMPKα1	Ctrl	67.7765	100
	KIM161	18.906	27.8947

## Sheet: KIM-161
	CREB	63.3154
	ERK1/2	0
	JNK 1/2/3	74.0349
	GSK-3α/β	0
	AMPKα1	27.8947
	HSP27	0
	STAT2	0
	C-Jun	115.787
	HSP60	71.4497
	Chk-2	62021.5
