# Supplementary material for: Insights on Cancer Cell Inhibition, Subcellular Activities, and Kinase Profile of Phenylacetamides Pending 1H-Imidazol-5-One Variants
Source: Front Pharmacol. 2022 Jan 5;12:794325. doi: 10.3389/fphar.2021.794325 (PMC8766756; doi:10.3389/fphar.2021.794325)
Supplement: Supplementary file 2 [file DataSheet3.xlsx]

## Sheet: KIM-161
Kinase Uniprot ID	Kinase Name	Mean Specificity Score	Mean Significance Score	Mean Final score	Mean Kinase Statistic
P23458	JAK1~b	1.60911	1.95511	3.51436	-1.93209
P08922	Ros	0.98619	1.95511	2.9031	-1.71648
P29317	EphA2	0.960583	1.97519	3.09474	-1.50058
Q04912	Ron	0.9095	2.04777	2.95703	-1.49988
P36888	FLT3	1.04292	2.04163	3.19294	-1.47806
P07332	Fes	1.05752	2.04777	3.12843	-1.46821
Q08881	ITK	2.07401	2.04777	3.95078	-1.45557
P35916	FLT4	1.14234	2.04777	3.15243	-1.45056
P07949	Ret	1.10787	2.04777	3.14267	-1.44851
Q13308	CCK4/PTK7	0.584054	1.98886	2.5986	-1.4383
O60674	JAK2	1.21592	2.04777	3.19111	-1.43
Q9H3Y6	Srm	1.96093	2.04777	4.09691	-1.40969
P17948	FLT1	1.11266	2.04777	3.22768	-1.40947
P42685	FRK	1.53266	2.04777	3.45346	-1.35025
Q6ZMQ8	Lmr1	0.479251	1.98886	2.51999	-1.32978
Q06418	Tyro3/Sky	1.17721	2.04777	3.28735	-1.32254
P41240	CSK	1.0649	2.04777	3.09044	-1.31344
P09619	PDGFR[beta]	0.561981	2.04777	2.55909	-1.30449
H0Y8A4	RYK	0.512628	2.04777	2.57447	-1.29337
Q06187	BTK	0.668004	1.95745	2.76246	-1.29292
P10721	Kit	0.583735	2.04777	2.58104	-1.29141
P06239	Lck	0.6669	2.04777	2.75845	-1.2795
P22455	FGFR4	0.551555	2.02312	2.7333	-1.26054
P16591	Fer	0.45498	2.04777	2.49053	-1.25854
P35968	KDR	0.547219	2.04777	2.53462	-1.25589
Q16620	TRKB	0.516904	2.04777	2.48678	-1.24975
P42681	TXK	0.637682	2.04777	2.68027	-1.24942
P29597	Tyk2	0.381439	2.04777	2.4437	-1.24771
Q05397	FAK1	0.5313	2.04777	2.50585	-1.23686
P06241	Fyn	0.419278	2.04777	2.44953	-1.23565
P07333	FmS/CSFR	0.581956	2.04777	2.54852	-1.22549
Q12866	Mer	0.532981	2.04777	2.54363	-1.22399
P30530	Axl	0.568403	2.04777	2.56864	-1.21917
Q08345	DDR1	0.366158	1.95511	2.26179	-1.21644
P21860	HER3	0.427863	2.01432	2.41206	-1.21428
Q13882	Brk	0.446032	2.04777	2.48149	-1.20954
P16234	PDGFR[alpha]	0.338803	1.70124	1.94954	-1.20842
P07948	Lyn	0.34366	1.85142	2.22856	-1.19543
P21802	FGFR2	0.333524	2.04777	2.38595	-1.18934
P08581	Met	0.436725	2.04777	2.50031	-1.18377
P21709	EphA1	0.326309	1.98347	2.32606	-1.18361
P54756	EphA5	0.323848	1.67497	2.0125	-1.18054
P14616	IRR	0.318388	2.05255	2.41201	-1.1771
P22607	FGFR3	0.321765	1.98399	2.27148	-1.17483
P09769	Fgr	0.275151	1.8658	2.29345	-1.16053
P52333	JAK3	0.298574	1.47759	1.74647	-1.15045
P42679	CTK	0.232182	2.04777	2.29757	-1.14709
Q14289	FAK2	0.216046	2.04777	2.24109	-1.14174
P04629	TRKA	0.269354	2.04777	2.33913	-1.13789
P00519	Abl	0.183693	1.96551	2.19111	-1.12754
Q9UM73	ALK	0.149668	2.04777	2.18575	-1.12514
P42680	TEC	0.170988	2.04777	2.19709	-1.12487
P51813	Etk/BMX	0.145221	2.04777	2.196	-1.11137
Q15303	HER4	0.204156	2.04777	2.22651	-1.10929
P08631	HCK	0.145075	1.7269	1.87083	-1.0936
P43405	Syk	0.0299687	2.04777	2.11283	-1.09057
P42684	Arg	0.0736898	2.04777	2.11464	-1.08459
Q16288	TRKC	0.146381	2.04777	2.20705	-1.07942
P12931	Src	0.0594071	2.04777	2.16444	-1.0668
P29376	LTK	0.165425	1.72361	1.96803	-1.05504
P00533	EGFR	0.0388709	2.04777	2.11645	-1.05322
P08069	IGF1R	0.103311	2.04777	2.17263	-1.03415
P04626	HER2	0.0890607	1.87978	2.10325	-1.03066
P51451	BLK	0.0739362	1.43305	1.47991	-1.01478
P43403	ZAP70	0.00904794	1.83605	1.77068	-1.01476
P11362	FGFR1	0.151145	1.61941	1.91995	-0.994038
P07947	Yes	0.0499245	1.82442	1.8671	-0.989666
P06213	InSR	0.021436	2.04777	2.11736	-0.9506
P29322	EphA8	0.125106	1.98886	2.20066	-0.924981
P54764	EphA4	0.0778866	1.25173	1.35592	-0.781856
P29320	EphA3	0.0429099	1.22971	1.27262	-0.752724
Q15375	EphA7	0.0594979	0.820379	0.880639	-0.673646
